# Supplementary material for: More microbial manipulation and plant defense than soil fertility for biochar in food production: A field experiment of replanted ginseng with different biochars
Source: Front Microbiol. 2022 Dec 13;13:1065313. doi: 10.3389/fmicb.2022.1065313 (PMC9792985; doi:10.3389/fmicb.2022.1065313)
Supplement: Supplementary file 1 [file Data_Sheet_1.zip]

Archive with 1 entries (1 files):
- Data Sheet 1.DOC
